# Supplementary material for: Early and late phases of liver sinusoidal endothelial cell (LSEC) defenestration in mouse model of systemic inflammation
Source: Cell Mol Biol Lett. 2024 Nov 11;29:139. doi: 10.1186/s11658-024-00655-w (PMC11556108; doi:10.1186/s11658-024-00655-w)
Supplement: Supplementary file 1 — Additional file 1. [file 11658_2024_655_MOESM1_ESM.zip]

Archive with 10 entries (10 files):
- Suppl_video1_knockout_3months_cytB.mp4
- Suppl_video2_knockout_3months_cytB.mp4
- Suppl_video3_knockout_6months_cytB.mp4
- Suppl_video4_knockout_6months_cytB.mp4
- Supplementary figure 1.pptx
- Supplementary figure 2.pptx
- Supplementary figure 3.pptx
- Supplementary figure 4.tif
- Supplementary figure 5.png
- Supplementary information_rev2.docx
